# Supplementary material for: Ovalbumin Peptide–Selenium Nanoparticles Alleviate Immune Suppression in Cyclophosphamide-Induced Mice: A Combined Transcriptomic and Proteomic Approach to Reveal the Mechanism
Source: Foods. 2025 Jun 28;14(13):2295. doi: 10.3390/foods14132295 (PMC12248530; doi:10.3390/foods14132295)
Supplement: Supplementary file 1 [file foods-14-02295-s001.zip]

Archive with 1 entries (1 files):
- foods-3662526-supplementary.pdf
